# Supplementary material for: P-Glycoprotein (ABCB1/MDR1) and BCRP (ABCG2) Limit Brain Accumulation and Cytochrome P450-3A (CYP3A) Restricts Oral Exposure of the RET Inhibitor Selpercatinib (RETEVMO)
Source: Pharmaceuticals (Basel). 2021 Oct 27;14(11):1087. doi: 10.3390/ph14111087 (PMC8617681; doi:10.3390/ph14111087)
Supplement: Supplementary file 1 [file pharmaceuticals-14-01087-s001.zip]

Archive with 1 entries (1 files):
- pharmaceuticals-1403966-supplementary.pdf
